# Supplementary material for: Anti-inflammation effects of 8-oxo-9-octadecenoic acid isolated from Undaria peterseniana in lipopolysaccharide-stimulated macrophage cells
Source: EXCLI J. 2018 Aug 2;17:775–83. doi: 10.17179/excli2018-1422 (PMC6123615; doi:10.17179/excli2018-1422)
Supplement: Supplementary data [file EXCLI-17-775-s-001.xlsx]

## Sheet: Figure 2
NO production (Figure 2)
Absorbance						Sample Absorbance - Notx Absorbance						Sample Absorbance/LPS Absorbance (Average)*100
Number	1	2	3	Average		Number	1	2	3	Average		Number	1	2	3	Average (%)	STD
Notx	0.035	0.035	0.035	0.035		Notx	0	0	0	0		Notx	0	0	0	0	0
LPS (1 µg/ml)	0.588	0.558	0.554	0.566667		LPS (1 µg/ml)	0.553	0.523	0.519	0.531667		LPS (1 µg/ml)	104.013	98.3699	97.6176	100	3.49526
OOA (12.5 µg/ml) + LPS	0.416	0.416	0.447	0.426333		OOA (12.5 µg/ml) + LPS	0.381	0.381	0.412	0.391333		OOA (12.5 µg/ml) + LPS	71.6614	71.6614	77.4922	73.605	3.36637
OOA (25 µg/ml) + LPS	0.174	0.213	0.221	0.202667		OOA (25 µg/ml) + LPS	0.139	0.178	0.186	0.167667		OOA (25 µg/ml) + LPS	26.1442	33.4796	34.9843	31.5361	4.7297
OOA (50 µg/ml) + LPS	0.049	0.07	0.08	0.0663333		OOA (50 µg/ml) + LPS	0.014	0.035	0.045	0.0313333		OOA (50 µg/ml) + LPS	2.63323	6.58307	8.46395	5.89342	2.97591
Figure 2: Effect of 8-Oxo-9-octadecenoic acid (OOA) on production of NO in RAW 264.7 cells. Values are expressed as means ± S.D. of triplicate experiment. * P < 0.01 indicate significant differences from the LPS-stimulated group. #The tested value is absorbance. The NO productions of the sample is calculated as follows NO production calculation (%) = (sample absorbance – control absorbance) / (LP…
Abbreviation
Notx: not treated group
LPS: Lipopolysaccharides
OOA: 8-Oxo-9-octadecenoic acid

## Sheet: Figure 3
TNF-α production (Figure 3)
Absorbance						Sample Absorbance - Notx Absorbance							Sample Absorbance/LPS Absorbance (Average)*100 = %
Number	1	2	3	Average		Number	1	2	3	Average		Number	1	2	3	Average (%)	STD
Notx	0.078	0.079	0.075	0.0773333		Notx	0.000666667	0.00166667	-0.00233333	9.25186e-18		Notx	0.042	0.105	-0.147	0	0.131145
LPS (1 µg/ml)	1.692	1.586	1.715	1.66433		LPS (1 µg/ml)	1.61467	1.50867	1.63767	1.587		LPS (1 µg/ml)	101.743	95.064	103.192	99.9997	4.33538
OOA (12.5 µg/ml)	1.594	1.658	1.548	1.6		OOA (12.5 µg/ml)	1.51667	1.58067	1.47067	1.52267		OOA (12.5 µg/ml)	95.568	99.6	92.669	95.9457	3.4809
OOA (25 µg/ml)	1.378	1.339	1.452	1.38967		OOA (25 µg/ml)	1.30067	1.26167	1.37467	1.31233		OOA (25 µg/ml)	81.957	79.5	86.62	82.6923	3.61651
OOA (50 µg/ml)	0.866	0.762	0.702	0.776667		OOA (50 µg/ml)	0.788667	0.684667	0.624667	0.699333		OOA (50 µg/ml)	49.695	43.142	39.361	44.066	5.2286
IL-6 production (Figure 3)
Absorbance						Sample Absorbance - Notx Absorbance							Sample Absorbance/LPS Absorbance (Average)*100 = %
Number	1	2	3	Average		Number	1	2	3	Average		Number	1	2	3	Average (%)	STD
Notx	0.148	0.147	0.148	0.147667		Notx	0.000333333	-0.000666667	0.000333333	1.85037e-17		Notx	0.019	-0.039	0.019	-0.000333333	0.0334863
LPS (1 µg/ml)	1.853	1.753	1.933	1.84633		LPS (1 µg/ml)	1.70533	1.60533	1.78533	1.69867		LPS (1 µg/ml)	100.392	94.505	105.102	99.9997	5.30938
OOA (12.5 µg/ml) + LPS	1.193	1.254	1.173	1.20667		OOA (12.5 µg/ml) + LPS	1.04533	1.10633	1.02533	1.059		OOA (12.5 µg/ml) + LPS	61.538	65.129	60.361	62.3427	2.48376
OOA (25 µg/ml) + LPS	0.505	0.453	0.593	0.517		OOA (25 µg/ml) + LPS	0.357333	0.305333	0.445333	0.369333		OOA (25 µg/ml) + LPS	21.036	17.974	26.216	21.742	4.16611
OOA (50 µg/ml) + LPS	0.19	0.205	0.243	0.212667		OOA (50 µg/ml) + LPS	0.0423333	0.0573333	0.0953333	0.065		OOA (50 µg/ml) + LPS	2.492	3.375	5.612	3.82633	1.60822
Figure 3: Effects of 8-oxo-9-octadecenoic acid (OOA) on TNF-α and IL-6 production in LPS-induced RAW 264.7 cells. Values are expressed as means ± S.D. of triplicate experiments. * P < 0.01 versus the LPS only group (black bars). #The tested value is absorbance. The TNF-α and IL-6 productions of the sample is calculated as follows TNF-α and IL-6 production calculation (%) = (sample absorbance – co…
Abbreviation
Notx: not treated group
LPS: Lipopolysaccharides
OOA: 8-Oxo-9-octadecenoic acid
TNF-α:tumor necrosis factor-alpha
IL-6 : Interleukin 6

## Sheet: Figure 4
iNOS band intensity (Figure 4A)
iNOS band intensity						Sample intensity/LPS intensity (Average) *100 = %
Number	1	2	3	Average		Number	1	2	3	Average	STD
Notx	7.085	7.334	7.328	7.249		Notx	4.6506	4.81404	4.8101	4.75825	0.0932482
LPS (1 µg/ml)	151.889	152.875	152.274	152.346		LPS (1 µg/ml)	99.7	100.347	99.9527	100	0.326184
OOA (12.5 µg/ml) + LPS	129.111	129.694	129.019	129.275		OOA (12.5 µg/ml) + LPS	84.7485	85.1312	84.6881	84.856	0.240279
OOA (25 µg/ml) + LPS	48.32	54.479	48.234	50.3443		OOA (25 µg/ml) + LPS	31.7173	35.76	31.6608	33.046	2.35056
OOA (50 µg/ml) + LPS	8.046	8.027	8.085	8.05267		OOA (50 µg/ml) + LPS	5.2814	5.26893	5.307	5.28577	0.0194092
COX-2 band intensity (Figure 4A)
COX-2 band intensity						Sample intensity/LPS intensity (Average) *100 = %
Number	1	2	3	Average		Number	1	2	3	Average	STD
Notx	18.707	19.554	18.486	18.9157		Notx	12.3372	12.8958	12.1915	12.4749	0.371791
LPS (1 µg/ml)	149.019	152.854	153.018	151.63		LPS (1 µg/ml)	98.2778	100.807	100.915	100	1.49242
OOA (12.5 µg/ml) + LPS	53.659	52.052	53.649	53.12		OOA (12.5 µg/ml) + LPS	35.388	34.3282	35.3814	35.0326	0.609989
OOA (25 µg/ml) + LPS	25.339	25.399	24.13	24.956		OOA (25 µg/ml) + LPS	16.711	16.7506	15.9137	16.4584	0.472178
OOA (50 µg/ml) + LPS	32.779	25.366	20.345	26.1633		OOA (50 µg/ml) + LPS	21.6177	16.7288	13.4175	17.2547	4.12532
pERK band intensity (Figure 4B)
pERK band intensity						Sample intensity/LPS intensity (Average) *100 = %
Number	1	2	3	Average		Number	1	2	3	Average	STD
Notx	85.22	85.088	85.088	85.132		Notx	77.8049	77.6844	77.6844	77.7246	0.0695791
LPS (1 µg/ml)	108.973	110.065	109.553	109.53		LPS (1 µg/ml)	99.4912	100.488	100.021	100	0.498814
OOA (12.5 µg/ml) + LPS	95.833	95.41	95.207	95.4833		OOA (12.5 µg/ml) + LPS	87.4945	87.1083	86.923	87.1752	0.291589
OOA (25 µg/ml) + LPS	85.55	85.55	95.934	89.0113		OOA (25 µg/ml) + LPS	78.1062	78.1062	87.5867	81.2664	5.47356
OOA (50 µg/ml) + LPS	64.062	63.812	63.985	63.953		OOA (50 µg/ml) + LPS	58.4879	58.2597	58.4176	58.3884	0.116895
pJNK band intensity (Figure 4B)
pJNK band intensity						Sample intensity/LPS intensity (Average) *100 = %
Number	1	2	3	Average		Number	1	2	3	Average	STD
Notx	11.049	11.344	10.638	11.0103		Notx	7.4341	7.63258	7.15756	7.40808	0.238575
LPS (1 µg/ml)	148.576	148.916	148.386	148.626		LPS (1 µg/ml)	99.9664	100.195	99.8385	100	0.180665
OOA (12.5 µg/ml) + LPS	161.682	160.688	159.975	160.782		OOA (12.5 µg/ml) + LPS	108.784	108.116	107.636	108.179	0.576848
OOA (25 µg/ml) + LPS	120.625	119.474	120.625	120.241		OOA (25 µg/ml) + LPS	81.1601	80.3857	81.1601	80.902	0.447116
OOA (50 µg/ml) + LPS	116.39	114.952	116.264	115.869		OOA (50 µg/ml) + LPS	78.3107	77.3431	78.2259	77.9599	0.53581
p-p38 band intensity (Figure 4B)
p-p38 band intensity						Sample intensity/LPS intensity (Average) *100 = %
Number	1	2	3	Average		Number	1	2	3	Average	STD
Notx	148.745	149.352	148.145	148.747		Notx	84.0488	84.3917	83.7097	84.0501	0.341011
LPS (1 µg/ml)	175.973	177.862	177.089	176.975		LPS (1 µg/ml)	99.434	100.501	100.065	100	0.536617
OOA (12.5 µg/ml) + LPS	166.82	167.424	167.007	167.084		OOA (12.5 µg/ml) + LPS	94.2621	94.6034	94.3677	94.4111	0.174721
OOA (25 µg/ml) + LPS	162.881	163.142	158.871	161.631		OOA (25 µg/ml) + LPS	92.0363	92.1838	89.7705	91.3302	1.35278
OOA (50 µg/ml) + LPS	166.773	168.528	168.802	168.034		OOA (50 µg/ml) + LPS	94.2355	95.2272	95.382	94.9482	0.622069
pIkB band intensity (Figure 4C)
pIkB band intensity						Sample intensity/LPS intensity (Average) *100 = %
Number	1	2	3	Average		Number	1	2	3	Average	STD
Notx	33.444	32.86	33.375	33.2263		Notx	34.0118	33.4179	33.9416	33.7904	0.324542
LPS (1 µg/ml)	99.281	96.183	99.528	98.3307		LPS (1 µg/ml)	100.966	97.8159	101.218	100	1.89567
OOA (12.5 µg/ml) + LPS	113.313	113.035	113.04	113.129		OOA (12.5 µg/ml) + LPS	115.237	114.954	114.959	115.05	0.16178
OOA (25 µg/ml) + LPS	95.218	95.17	94.592	94.9933		OOA (25 µg/ml) + LPS	96.8345	96.7857	96.1979	96.606	0.354307
OOA (50 µg/ml) + LPS	58.991	56.709	58.057	57.919		OOA (50 µg/ml) + LPS	59.9925	57.6717	59.0426	58.9023	1.16672
p-p50 band intensity (Figure 4C)
pIkB band intensity						Sample intensity/LPS intensity (Average) *100 = %
Number	1	2	3	Average		Number	1	2	3	Average	STD
Notx	11.094	11.319	11.256	11.223		Notx	24.5272	25.0247	24.8854	24.8124	0.256621
LPS (1 µg/ml)	45.322	45.083	45.289	45.2313		LPS (1 µg/ml)	100.2	99.6721	100.127	100	0.286341
OOA (12.5 µg/ml) + LPS	47.654	47.69	47.288	47.544		OOA (12.5 µg/ml) + LPS	105.356	105.436	104.547	105.113	0.491765
OOA (25 µg/ml) + LPS	19.966	20.081	19.893	19.98		OOA (25 µg/ml) + LPS	44.142	44.3962	43.9806	44.1729	0.209542
OOA (50 µg/ml) + LPS	11.214	11.453	11.485	11.384		OOA (50 µg/ml) + LPS	24.7925	25.3209	25.3917	25.1684	0.327408
Figure 4: Inhibitory effect of OOA on the protein levels of iNOS and COX-2 (A); phosphorylation of ERK, JNK, and p38 (B); and phosphorylation of IκB-α and p50 (C) in RAW 264.7 cells. Representative western blots are shown in the left panels and quantitative plots are shown to the right. Values are expressed as means ± S.D. of triplicate experiments. * P < 0.01 versus the LPS only group (black bar…
Abbreviation
Notx: not treated group
LPS: Lipopolysaccharides
OOA: 8-Oxo-9-octadecenoic acid
iNOS: Inducible nitric oxide synthase
Cox-2: Cyclooxygenase-2
ERK: extracellular-signal-regulated kinase
JNK: c-Jun N-terminal kinase
IκB-α: IκB kinase-α
